# Supplementary material for: ﻿Additions to Hohenbuehelia (Basidiomycota, Pleurotaceae): two new species and notes on H.tristis from northern Thailand
Source: MycoKeys. 2023 Aug 21;99:109–30. doi: 10.3897/mycokeys.99.105317 (PMC10463566; doi:10.3897/mycokeys.99.105317)
Supplement: XML Treatment for Hohenbuehelia flabelliformis [file mycokeys.99.105317-treatment1.xml]

<!DOCTYPE tp:taxon-treatment
  PUBLIC "-//TaxonX//DTD Taxonomic Treatment Publishing DTD v0 20100105//EN" "tax-treatment-NSO.dtd">
<tp:taxon-treatment xmlns:tp="http://www.plazi.org/taxpub"><tp:treatment-meta><kwd-group><label>Taxon classification</label><kwd>
                <named-content content-type="kingdom">Fungi</named-content>
              </kwd><kwd>
                <named-content content-type="order">Agaricales</named-content>
              </kwd><kwd>
                <named-content content-type="family">Pleurotaceae</named-content>
              </kwd></kwd-group><mixed-citation publication-type="journal"><person-group><name><surname>Phonemany</surname><given-names>Monthien</given-names></name><name><surname>Vadthanarat</surname><given-names>Santhiti</given-names></name><name><surname>Raghoonundon</surname><given-names>Bhavesh</given-names></name><name><surname>Thongklang</surname><given-names>Naritsada</given-names></name><name><surname>Raspé</surname><given-names>Olivier</given-names></name></person-group><article-title>﻿Additions to <italic><tp:taxon-name><tp:taxon-name-part taxon-name-part-type="genus" reg="Hohenbuehelia">Hohenbuehelia</tp:taxon-name-part></tp:taxon-name></italic> (<tp:taxon-name><tp:taxon-name-part taxon-name-part-type="phylum">Basidiomycota</tp:taxon-name-part></tp:taxon-name>, <tp:taxon-name><tp:taxon-name-part taxon-name-part-type="family">Pleurotaceae</tp:taxon-name-part></tp:taxon-name>): two new species and notes on <italic><tp:taxon-name><tp:taxon-name-part taxon-name-part-type="genus" reg="Hohenbuehelia">H.</tp:taxon-name-part><tp:taxon-name-part taxon-name-part-type="species" reg="tristis">tristis</tp:taxon-name-part></tp:taxon-name></italic> from northern Thailand</article-title><source>MycoKeys</source><day>21</day><month>08</month><year>2023</year><volume>99</volume><fpage>109</fpage><lpage>130</lpage><pub-id pub-id-type="doi">10.3897/mycokeys.99.105317</pub-id></mixed-citation></tp:treatment-meta><tp:nomenclature><label>﻿</label><tp:taxon-name>
              <object-id xmlns:xlink="http://www.w3.org/1999/xlink" content-type="arpha" xlink:type="simple">98C53127-8E77-5CC6-8B74-F912A9EEA19D</object-id>
              <tp:taxon-name-part taxon-name-part-type="genus" reg="Hohenbuehelia">Hohenbuehelia</tp:taxon-name-part>
              <tp:taxon-name-part taxon-name-part-type="species" reg="flabelliformis">flabelliformis</tp:taxon-name-part>
              <object-id xmlns:xlink="http://www.w3.org/1999/xlink" content-type="mycobank" xlink:type="simple">MycoBank No: 843984</object-id>
              <object-id xmlns:xlink="http://www.w3.org/1999/xlink" xlink:type="simple">Facesoffungi Number: FoF10708</object-id>
            </tp:taxon-name><tp:taxon-authority>Phonemany &amp; Raspé</tp:taxon-authority><tp:taxon-status xmlns:xlink="http://www.w3.org/1999/xlink" xlink:type="simple">sp. nov.</tp:taxon-status><xref ref-type="fig" rid="F2">Figs 2</xref><xref ref-type="fig" rid="F3">, 3</xref></tp:nomenclature><tp:treatment-sec sec-type="diagnosis" id="SECID0EO3BG"><title>Diagnosis.</title><p>This species is distinguished from other <italic><tp:taxon-name><tp:taxon-name-part taxon-name-part-type="genus" reg="Hohenbuehelia">Hohenbuehelia</tp:taxon-name-part></tp:taxon-name></italic> species by large flabelliform basidiomata, yellowish-white pileus that is densely villose with white hairs longer near the point of attachment, and shorter towards the margin, ellipsoid basidiospores, absence of cheilocystidia, and a trichoderm pileipellis.</p><fig id="F2" position="float" orientation="portrait"><object-id xmlns:xlink="http://www.w3.org/1999/xlink" content-type="doi" xlink:type="simple">10.3897/mycokeys.99.105317.figure2</object-id><object-id xmlns:xlink="http://www.w3.org/1999/xlink" content-type="arpha" xlink:type="simple">D2872D82-9A59-55E6-9D02-945D32BAE38E</object-id><label>Figure 2.</label><caption><p>Basidiomata of <italic><tp:taxon-name><tp:taxon-name-part taxon-name-part-type="genus" reg="Hohenbuehelia">Hohenbuehelia</tp:taxon-name-part><tp:taxon-name-part taxon-name-part-type="species" reg="flabelliformis">flabelliformis</tp:taxon-name-part></tp:taxon-name></italic> in the field <bold>a, c–e</bold> MFLU22-0008 <bold>b</bold> MFLU22-0009. Scale bars: 1 cm (<bold>a–e</bold>).</p></caption><graphic xmlns:xlink="http://www.w3.org/1999/xlink" xlink:href="mycokeys-99-109-g002.jpg" position="float" orientation="portrait" xlink:type="simple" id="oo_894976.jpg"><uri content-type="original_file" xlink:type="simple">https://binary.pensoft.net/fig/894976</uri></graphic></fig></tp:treatment-sec><tp:treatment-sec sec-type="Holotype" id="SECID0EZ4BG"><title>Holotype.</title><p>Thailand, Chiang Mai Province, Mae Taeng District, Pha Daeng Village, 27 May 2019, Monthien Phonemany (MFLU22-0008).</p><fig id="F3" position="float" orientation="portrait"><object-id xmlns:xlink="http://www.w3.org/1999/xlink" content-type="doi" xlink:type="simple">10.3897/mycokeys.99.105317.figure3</object-id><object-id xmlns:xlink="http://www.w3.org/1999/xlink" content-type="arpha" xlink:type="simple">C2BAA22F-56AE-50E1-8959-D8A5798CAB55</object-id><label>Figure 3.</label><caption><p>Micromorphology of <italic><tp:taxon-name><tp:taxon-name-part taxon-name-part-type="genus" reg="Hohenbuehelia">Hohenbuehelia</tp:taxon-name-part><tp:taxon-name-part taxon-name-part-type="species" reg="flabelliformis">flabelliformis</tp:taxon-name-part></tp:taxon-name></italic> (MFLU22-0008, MFLU22-0009) <bold>a</bold> basidiospores <bold>b</bold> pleurocystidia <bold>c</bold> basidia and basidioles <bold>d</bold> pileipellis. Scale bars: 10 µm (<bold>a, c</bold>); 20 µm (<bold>b, d</bold>).</p></caption><graphic xmlns:xlink="http://www.w3.org/1999/xlink" xlink:href="mycokeys-99-109-g003.jpg" position="float" orientation="portrait" xlink:type="simple" id="oo_894977.jpg"><uri content-type="original_file" xlink:type="simple">https://binary.pensoft.net/fig/894977</uri></graphic></fig></tp:treatment-sec><tp:treatment-sec sec-type="etymology" id="SECID0EC6BG"><title>Etymology.</title><p>"<italic>flabelliformis</italic>" refers to the flabelliform shape of basidiomata.</p></tp:treatment-sec><tp:treatment-sec sec-type="description" id="SECID0EK6BG"><title>Description.</title><p><bold><italic>Pileus</italic></bold> 35–45 × 20–40 mm, spathulate when young, expanding to spathuliform, flabelliform, rounded flabelliform or orbicular, white when young, becoming yellowish-white to pale yellow (4A2–4A3) at the centre and cream (2A3–2B3) to slightly darker elsewhere in age; surface densely villose with white hairs that are longer near the attachment and shorter towards the margin, as observed with a lens; margin white, incurved when young, becoming straight when old. <bold><italic>Lamellae</italic></bold> 1–3 mm wide, decurrent, pale yellow to yellowish-white (4A3–4A2), moderately crowded when mature, with lamellulae in 1–3 tiers; edge concolorous to sides, fimbriate. <bold><italic>Stipe</italic></bold> absent or as pseudostipe 5–12 mm × 3–8 mm. <bold><italic>Context</italic></bold> consisting of two layers: 1) non-gelatinous layer, 1 mm thick, soft when young and rather leathery when old, white to dirty white (4A1–4A2); 2) gelatinous layer 0.5 mm thick, soft, sticky, colourless. <bold><italic>Odour</italic></bold> mild, pleasant. <bold><italic>Taste</italic></bold> none. <bold><italic>Spore print</italic></bold> white.</p><p><bold><italic>Basidiospores</italic></bold> [150/3/2] (5.8–)6–7–8(–8.6) × (3.5–)4–4.2–5(–5.1) µm, <italic>Q</italic> = (1.3–)1.36–1.67–2.01(–2.03), ellipsoid to elongate (oblong) in side view, smooth, thin-walled, inamyloid. <bold><italic>Basidia</italic></bold> (21–)21–25.8–35(–37) × (5–)5.3–7.3–10.5(–11) µm, subclavate to clavate, with 4 sterigmata 4–8 µm long, hyaline, smooth, thin-walled. <bold><italic>Cheilocystidia</italic></bold> absent. <bold><italic>Pleurocystidia</italic></bold> metuloidal, present on both sides of lamellae and visible with a lens, (34–)34–42–54(–55) × (8.5–)8.5–11–14(–14.5) µm, scattered, narrowly fusiform to fusiform, mucronate at apex, brownish in <abbrev xmlns:xlink="http://www.w3.org/1999/xlink" xlink:title="potassium hydroxide" id="ABBRID0E1AAI" xlink:type="simple">KOH</abbrev>. <bold><italic>Hymenophoral trama</italic></bold> irregular, hyphae 2–5 µm wide. <bold><italic>Pileipellis</italic></bold> a trichoderm, hyaline in <abbrev xmlns:xlink="http://www.w3.org/1999/xlink" xlink:title="potassium hydroxide" id="ABBRID0EEBAI" xlink:type="simple">KOH</abbrev>, brownish in water, with cylindrical terminal elements 34–86 × 4–7 µm. <bold><italic>Pileoleptocystidia</italic></bold> absent. <bold><italic>Pileus trama</italic></bold> consists of two different layers: 1) upper layer gelatinous, composed of horizontally arranged, smooth, colourless encrusted hyphae, 2–5 µm wide; 2) lower layer, non-gelatinous, composed of interwoven, smooth, hyaline hyphae, 2–4 µm wide. <bold><italic>Clamp connections</italic></bold> present in pileipellis, pileus trama, and hymenophoral trama.</p></tp:treatment-sec><tp:treatment-sec sec-type="habitat" id="SECID0ERBAI"><title>Habitat and distribution.</title><p>On dead wood, scattered or fasciculate by 2–4 basidiomata. So far only found in tropical forests of northern Thailand.</p></tp:treatment-sec><tp:treatment-sec sec-type="material" id="SECID0EWBAI"><title>Additional specimens examined.</title><p>Thailand. Chiang Rai Province, Pa Daed District, Pa Ngae Village, 9 August 2019, Monthien Phonemany (MFLU22-0009).</p></tp:treatment-sec><tp:treatment-sec sec-type="notes" id="SECID0E2BAI"><title>Notes.</title><p>The basidiomata colour of <italic><tp:taxon-name><tp:taxon-name-part taxon-name-part-type="genus" reg="Hohenbuehelia">Hohenbuehelia</tp:taxon-name-part><tp:taxon-name-part taxon-name-part-type="species" reg="flabelliformis">flabelliformis</tp:taxon-name-part></tp:taxon-name></italic> is similar to <italic><tp:taxon-name><tp:taxon-name-part taxon-name-part-type="genus" reg="Hohenbuehelia">H.</tp:taxon-name-part><tp:taxon-name-part taxon-name-part-type="species" reg="angustata">angustata</tp:taxon-name-part></tp:taxon-name></italic> (Berk.) Singer, <italic><tp:taxon-name><tp:taxon-name-part taxon-name-part-type="genus" reg="Hohenbuehelia">H.</tp:taxon-name-part><tp:taxon-name-part taxon-name-part-type="species" reg="bonii">bonii</tp:taxon-name-part></tp:taxon-name></italic> A.M. Ainsw., <italic><tp:taxon-name><tp:taxon-name-part taxon-name-part-type="genus" reg="Hohenbuehelia">H.</tp:taxon-name-part><tp:taxon-name-part taxon-name-part-type="species" reg="concentrica">concentrica</tp:taxon-name-part></tp:taxon-name></italic> Corner, <italic><tp:taxon-name><tp:taxon-name-part taxon-name-part-type="genus" reg="Hohenbuehelia">H.</tp:taxon-name-part><tp:taxon-name-part taxon-name-part-type="species" reg="carlothornii">carlothornii</tp:taxon-name-part></tp:taxon-name></italic> Consiglio, Setti &amp; Thorn, <italic><tp:taxon-name><tp:taxon-name-part taxon-name-part-type="genus" reg="Hohenbuehelia">H.</tp:taxon-name-part><tp:taxon-name-part taxon-name-part-type="species" reg="horrida">horrida</tp:taxon-name-part></tp:taxon-name></italic> (Boedijn) Corner, <italic><tp:taxon-name><tp:taxon-name-part taxon-name-part-type="genus" reg="Hohenbuehelia">H.</tp:taxon-name-part><tp:taxon-name-part taxon-name-part-type="species" reg="luteola">luteola</tp:taxon-name-part></tp:taxon-name></italic> G. Stev, <italic><tp:taxon-name><tp:taxon-name-part taxon-name-part-type="genus" reg="Hohenbuehelia">H.</tp:taxon-name-part><tp:taxon-name-part taxon-name-part-type="species" reg="malesiana">malesiana</tp:taxon-name-part></tp:taxon-name></italic> Corner, <italic><tp:taxon-name><tp:taxon-name-part taxon-name-part-type="genus" reg="Hohenbuehelia">H.</tp:taxon-name-part><tp:taxon-name-part taxon-name-part-type="species" reg="odorata">odorata</tp:taxon-name-part></tp:taxon-name></italic> C.K. Pradeep &amp; Bijeesh, <italic><tp:taxon-name><tp:taxon-name-part taxon-name-part-type="genus" reg="Hohenbuehelia">H.</tp:taxon-name-part><tp:taxon-name-part taxon-name-part-type="species" reg="olivacea">olivacea</tp:taxon-name-part></tp:taxon-name></italic> Yu Liu &amp; T. Bau, and <italic><tp:taxon-name><tp:taxon-name-part taxon-name-part-type="genus" reg="Hohenbuehelia">H.</tp:taxon-name-part><tp:taxon-name-part taxon-name-part-type="species" reg="testudo">testudo</tp:taxon-name-part></tp:taxon-name></italic> (Berk.) Pegler. The basidiomata range from white, yellowish-white, yellow-brown, to pinkish-orange, and are spathulate to flabelliform. <italic><tp:taxon-name><tp:taxon-name-part taxon-name-part-type="genus" reg="Hohenbuehelia">Hohenbuehelia</tp:taxon-name-part><tp:taxon-name-part taxon-name-part-type="species" reg="angustata">angustata</tp:taxon-name-part></tp:taxon-name></italic>, originally described from Brazil, differs from <italic><tp:taxon-name><tp:taxon-name-part taxon-name-part-type="genus" reg="Hohenbuehelia">H.</tp:taxon-name-part><tp:taxon-name-part taxon-name-part-type="species" reg="flabelliformis">flabelliformis</tp:taxon-name-part></tp:taxon-name></italic> by its smaller, smooth, greyish-yellow basidiomata, with stipe 4.5 mm long, smaller basidiospores (3.5–5 × 2.5–3.5 µm), smaller cheilocystidia, and the presence of pileocystidia (<xref ref-type="bibr" rid="B43">Silva-Filho and Cortez 2017</xref>). <italic><tp:taxon-name><tp:taxon-name-part taxon-name-part-type="genus" reg="Hohenbuehelia">H.</tp:taxon-name-part><tp:taxon-name-part taxon-name-part-type="species" reg="horrida">horrida</tp:taxon-name-part></tp:taxon-name></italic> and <italic><tp:taxon-name><tp:taxon-name-part taxon-name-part-type="genus" reg="Hohenbuehelia">H.</tp:taxon-name-part><tp:taxon-name-part taxon-name-part-type="species" reg="odorata">odorata</tp:taxon-name-part></tp:taxon-name></italic> differ from <italic><tp:taxon-name><tp:taxon-name-part taxon-name-part-type="genus" reg="Hohenbuehelia">H.</tp:taxon-name-part><tp:taxon-name-part taxon-name-part-type="species" reg="flabelliformis">flabelliformis</tp:taxon-name-part></tp:taxon-name></italic> by smaller basidiospores (5.2–7.6 × 4.8–6.4 µm), lack of cheilocystidia, and presence of pileoleptocystidia (<xref ref-type="bibr" rid="B2">Bijeesh et al. 2019</xref>). <italic><tp:taxon-name><tp:taxon-name-part taxon-name-part-type="genus" reg="Hohenbuehelia">Hohenbuehelia</tp:taxon-name-part><tp:taxon-name-part taxon-name-part-type="species" reg="testudo">testudo</tp:taxon-name-part></tp:taxon-name></italic> differs by smaller basidia (20–25 × 5–6 µm), larger pleurocystidia (44–78 × 12–18 µm) with thick yellowish walls, and the presence of cheilocystidia (<xref ref-type="bibr" rid="B14">Corner 1994</xref>). <italic><tp:taxon-name><tp:taxon-name-part taxon-name-part-type="genus" reg="Hohenbuehelia">Hohenbuehelia</tp:taxon-name-part><tp:taxon-name-part taxon-name-part-type="species" reg="malesiana">malesiana</tp:taxon-name-part></tp:taxon-name></italic>, described from Brazil, is different from <italic><tp:taxon-name><tp:taxon-name-part taxon-name-part-type="genus" reg="Hohenbuehelia">H.</tp:taxon-name-part><tp:taxon-name-part taxon-name-part-type="species" reg="flabelliformis">flabelliformis</tp:taxon-name-part></tp:taxon-name></italic> by having longer, subcylindrical basidiospores (7–9 × 3.5–4 µm), pileipellis as an interrupted cutis, and presence of cheilocystidia (<xref ref-type="bibr" rid="B14">Corner 1994</xref>). <italic><tp:taxon-name><tp:taxon-name-part taxon-name-part-type="genus" reg="Hohenbuehelia">Hohenbuehelia</tp:taxon-name-part><tp:taxon-name-part taxon-name-part-type="species" reg="bonii">bonii</tp:taxon-name-part></tp:taxon-name></italic>, from England, has larger yellow-brown basidiomata (20–75 mm diam.), smooth pileus surface, larger basidiospores (7.2–10.4 × 4.5–6.1 µm), larger pleurocystidia (56–103 × 11–19 µm), and an ixotrichoderm or ixocutis pileipellis (<xref ref-type="bibr" rid="B1">Ainsworth et al. 2016</xref>). <italic><tp:taxon-name><tp:taxon-name-part taxon-name-part-type="genus" reg="Hohenbuehelia">Hohenbuehelia</tp:taxon-name-part><tp:taxon-name-part taxon-name-part-type="species" reg="carlothornii">carlothornii</tp:taxon-name-part></tp:taxon-name></italic> described from Costa Rica, is different by having off-white basidiomata with a large pseudostipe (20–32 × 14–25 mm), presence of cheilocystidia (<xref ref-type="bibr" rid="B13">Consiglio et al. 2018b</xref>). <italic><tp:taxon-name><tp:taxon-name-part taxon-name-part-type="genus" reg="Hohenbuehelia">Hohenbuehelia</tp:taxon-name-part><tp:taxon-name-part taxon-name-part-type="species" reg="concentrica">concentrica</tp:taxon-name-part></tp:taxon-name></italic> from Singapore, has larger basidiomata (80 mm wide), larger basidiospores (8–8.5 × 6–6.7 µm), and absence of cheilocystidia (<xref ref-type="bibr" rid="B14">Corner 1994</xref>). <italic><tp:taxon-name><tp:taxon-name-part taxon-name-part-type="genus" reg="Hohenbuehelia">Hohenbuehelia</tp:taxon-name-part><tp:taxon-name-part taxon-name-part-type="species" reg="incarnata">incarnata</tp:taxon-name-part></tp:taxon-name></italic>, from the Solomon Islands, differs from <italic><tp:taxon-name><tp:taxon-name-part taxon-name-part-type="genus" reg="Hohenbuehelia">H.</tp:taxon-name-part><tp:taxon-name-part taxon-name-part-type="species" reg="flabelliformis">flabelliformis</tp:taxon-name-part></tp:taxon-name></italic> by subglobose basidiospores and the presence of subcylindrical to submoniliform cheilocystidia (<xref ref-type="bibr" rid="B14">Corner 1994</xref>). <italic><tp:taxon-name><tp:taxon-name-part taxon-name-part-type="genus" reg="Hohenbuehelia">Hohenbuehelia</tp:taxon-name-part><tp:taxon-name-part taxon-name-part-type="species" reg="olivacea">olivacea</tp:taxon-name-part></tp:taxon-name></italic>, originally described from China, has reniform basidiomata with dense and long tomentum, light brown to pallid brown in gelatinous zone, and the presence of cheilocystidia (<xref ref-type="bibr" rid="B29">Liu and Bau 2009</xref>).</p><p>Phylogenetically, <italic><tp:taxon-name><tp:taxon-name-part taxon-name-part-type="genus" reg="Hohenbuehelia">H.</tp:taxon-name-part><tp:taxon-name-part taxon-name-part-type="species" reg="flabelliformis">flabelliformis</tp:taxon-name-part></tp:taxon-name></italic> was closely related to <italic><tp:taxon-name><tp:taxon-name-part taxon-name-part-type="genus" reg="Hohenbuehelia">H.</tp:taxon-name-part><tp:taxon-name-part taxon-name-part-type="species" reg="algonquinensis">algonquinensis</tp:taxon-name-part></tp:taxon-name></italic> Consiglio, Setti &amp; Thorn. (voucher RGT 870601/12 UWO) with 3.5% (21/599) differences in the ITS sequence, 1.4% (12/839) in the LSU sequence, and 6.66% (35/540) in the <italic>tef</italic>1 sequence. Moreover, the morphologies of both species are completely different, with <italic><tp:taxon-name><tp:taxon-name-part taxon-name-part-type="genus" reg="Hohenbuehelia">H.</tp:taxon-name-part><tp:taxon-name-part taxon-name-part-type="species" reg="algonquinensis">algonquinensis</tp:taxon-name-part></tp:taxon-name></italic> having glossy black pileus, ungulate to dimidiate basidiomata and contrasting white or off-white lamellae (<xref ref-type="bibr" rid="B13">Consiglio et al. 2018b</xref>).</p></tp:treatment-sec><ref-list><ref id="B43"><mixed-citation xmlns:xlink="http://www.w3.org/1999/xlink" xlink:type="simple"><person-group><name name-style="western"><surname>Silva-Filho</surname><given-names>AGS</given-names></name><name name-style="western"><surname>Cortez</surname><given-names>VG</given-names></name></person-group> (<year>2017</year>) <article-title><italic><tp:taxon-name><tp:taxon-name-part taxon-name-part-type="genus">Hohenbuehelia</tp:taxon-name-part></tp:taxon-name></italic> (<tp:taxon-name><tp:taxon-name-part taxon-name-part-type="family">Pleurotaceae</tp:taxon-name-part></tp:taxon-name>) in western Paraná, Brazil.</article-title><source>Acta Biológica Paranaense</source><volume>46</volume>: <fpage>23</fpage>–<lpage>38</lpage>. <ext-link xlink:href="10.5380/abpr.v46i0.54587" ext-link-type="doi" xlink:type="simple">https://doi.org/10.5380/abpr.v46i0.54587</ext-link></mixed-citation></ref><ref id="B2"><mixed-citation xmlns:xlink="http://www.w3.org/1999/xlink" xlink:type="simple"><person-group><name name-style="western"><surname>Bijeesh</surname><given-names>C</given-names></name><name name-style="western"><surname>Manoj Kumar</surname><given-names>A</given-names></name><name name-style="western"><surname>Pradeep</surname><given-names>CK</given-names></name><name name-style="western"><surname>Vrinda</surname><given-names>KB</given-names></name></person-group> (<year>2019</year>) <article-title>A new species of <italic><tp:taxon-name><tp:taxon-name-part taxon-name-part-type="genus">Hohenbuehelia</tp:taxon-name-part></tp:taxon-name></italic> (<tp:taxon-name><tp:taxon-name-part taxon-name-part-type="family">Pleurotaceae</tp:taxon-name-part></tp:taxon-name>) from India.</article-title><source>Phytotaxa</source><volume>420</volume>: <fpage>056</fpage>–<lpage>064</lpage>. <ext-link xlink:href="10.11646/phytotaxa.420.1.3" ext-link-type="doi" xlink:type="simple">https://doi.org/10.11646/phytotaxa.420.1.3</ext-link></mixed-citation></ref><ref id="B14"><mixed-citation xmlns:xlink="http://www.w3.org/1999/xlink" xlink:type="simple"><person-group><name name-style="western"><surname>Corner</surname><given-names>EJH</given-names></name></person-group> (<year>1994</year>) <article-title>On the Agaric genera <italic><tp:taxon-name><tp:taxon-name-part taxon-name-part-type="genus">Hohenbuehelia</tp:taxon-name-part></tp:taxon-name></italic> and <italic><tp:taxon-name><tp:taxon-name-part taxon-name-part-type="genus">Oudemansiella</tp:taxon-name-part></tp:taxon-name></italic> Part I: <italic><tp:taxon-name><tp:taxon-name-part taxon-name-part-type="genus">Hohenbuehelia</tp:taxon-name-part></tp:taxon-name></italic>.</article-title><source>Gardens’ Bulletin (Singapore)</source><volume>46</volume>: <fpage>1</fpage>–<lpage>47</lpage>.</mixed-citation></ref><ref id="B1"><mixed-citation xmlns:xlink="http://www.w3.org/1999/xlink" xlink:type="simple"><person-group><name name-style="western"><surname>Ainsworth</surname><given-names>AM</given-names></name><name name-style="western"><surname>Suz</surname><given-names>LM</given-names></name><name name-style="western"><surname>Dentinger</surname><given-names>BTM</given-names></name></person-group> (<year>2016</year>) <article-title><italic><tp:taxon-name><tp:taxon-name-part taxon-name-part-type="genus">Hohenbuehelia</tp:taxon-name-part><tp:taxon-name-part taxon-name-part-type="species">bonii</tp:taxon-name-part></tp:taxon-name></italic> sp. nov. and <italic><tp:taxon-name><tp:taxon-name-part taxon-name-part-type="genus">H.</tp:taxon-name-part><tp:taxon-name-part taxon-name-part-type="species">culmicola</tp:taxon-name-part></tp:taxon-name></italic>: Two pearls within the Marram Oyster.</article-title><source>Field Mycology: a Magazine for the Study and Identification of Wild <tp:taxon-name><tp:taxon-name-part taxon-name-part-type="kingdom">Fungi</tp:taxon-name-part></tp:taxon-name></source><volume>17</volume>(<issue>3</issue>): <fpage>78</fpage>–<lpage>86</lpage>. <ext-link xlink:href="10.1016/j.fldmyc.2016.07.004" ext-link-type="doi" xlink:type="simple">https://doi.org/10.1016/j.fldmyc.2016.07.004</ext-link></mixed-citation></ref><ref id="B13"><mixed-citation xmlns:xlink="http://www.w3.org/1999/xlink" xlink:type="simple"><person-group><name name-style="western"><surname>Consiglio</surname><given-names>G</given-names></name><name name-style="western"><surname>Setti</surname><given-names>L</given-names></name><name name-style="western"><surname>Thorn</surname><given-names>RG</given-names></name></person-group> (<year>2018b</year>) <article-title>New species of <italic><tp:taxon-name><tp:taxon-name-part taxon-name-part-type="genus">Hohenbuehelia</tp:taxon-name-part></tp:taxon-name></italic>, with comments on the <italic><tp:taxon-name><tp:taxon-name-part taxon-name-part-type="genus">Hohenbuehelia</tp:taxon-name-part><tp:taxon-name-part taxon-name-part-type="species">atrocoerulea</tp:taxon-name-part></tp:taxon-name></italic> – <italic><tp:taxon-name><tp:taxon-name-part taxon-name-part-type="genus">Nematoctonus</tp:taxon-name-part><tp:taxon-name-part taxon-name-part-type="species">robustus</tp:taxon-name-part></tp:taxon-name></italic> species complex.</article-title><source>Persoonia</source><volume>41</volume>(<issue>1</issue>): <fpage>202</fpage>–<lpage>212</lpage>. <ext-link xlink:href="10.3767/persoonia.2018.41.10" ext-link-type="doi" xlink:type="simple">https://doi.org/10.3767/persoonia.2018.41.10</ext-link></mixed-citation></ref><ref id="B29"><mixed-citation xmlns:xlink="http://www.w3.org/1999/xlink" xlink:type="simple"><person-group><name name-style="western"><surname>Liu</surname><given-names>Y</given-names></name><name name-style="western"><surname>Bau</surname><given-names>T</given-names></name></person-group> (<year>2009</year>) <article-title>A new species of <italic><tp:taxon-name><tp:taxon-name-part taxon-name-part-type="genus">Hohenbuehelia</tp:taxon-name-part></tp:taxon-name></italic> from China.</article-title><source>Mycotaxon</source><volume>108</volume>(<issue>1</issue>): <fpage>445</fpage>–<lpage>448</lpage>. <ext-link xlink:href="10.5248/108.445" ext-link-type="doi" xlink:type="simple">https://doi.org/10.5248/108.445</ext-link></mixed-citation></ref></ref-list></tp:taxon-treatment>
