# Supplementary material for: ﻿Additions to Hohenbuehelia (Basidiomycota, Pleurotaceae): two new species and notes on H.tristis from northern Thailand
Source: MycoKeys. 2023 Aug 21;99:109–30. doi: 10.3897/mycokeys.99.105317 (PMC10463566; doi:10.3897/mycokeys.99.105317)
Supplement: XML Treatment for Hohenbuehelia lageniformis [file mycokeys.99.105317-treatment2.xml]

<!DOCTYPE tp:taxon-treatment
  PUBLIC "-//TaxonX//DTD Taxonomic Treatment Publishing DTD v0 20100105//EN" "tax-treatment-NSO.dtd">
<tp:taxon-treatment xmlns:tp="http://www.plazi.org/taxpub"><tp:treatment-meta><kwd-group><label>Taxon classification</label><kwd>
                <named-content content-type="kingdom">Fungi</named-content>
              </kwd><kwd>
                <named-content content-type="order">Agaricales</named-content>
              </kwd><kwd>
                <named-content content-type="family">Pleurotaceae</named-content>
              </kwd></kwd-group><mixed-citation publication-type="journal"><person-group><name><surname>Phonemany</surname><given-names>Monthien</given-names></name><name><surname>Vadthanarat</surname><given-names>Santhiti</given-names></name><name><surname>Raghoonundon</surname><given-names>Bhavesh</given-names></name><name><surname>Thongklang</surname><given-names>Naritsada</given-names></name><name><surname>Raspé</surname><given-names>Olivier</given-names></name></person-group><article-title>﻿Additions to <italic><tp:taxon-name><tp:taxon-name-part taxon-name-part-type="genus" reg="Hohenbuehelia">Hohenbuehelia</tp:taxon-name-part></tp:taxon-name></italic> (<tp:taxon-name><tp:taxon-name-part taxon-name-part-type="phylum">Basidiomycota</tp:taxon-name-part></tp:taxon-name>, <tp:taxon-name><tp:taxon-name-part taxon-name-part-type="family">Pleurotaceae</tp:taxon-name-part></tp:taxon-name>): two new species and notes on <italic><tp:taxon-name><tp:taxon-name-part taxon-name-part-type="genus" reg="Hohenbuehelia">H.</tp:taxon-name-part><tp:taxon-name-part taxon-name-part-type="species" reg="tristis">tristis</tp:taxon-name-part></tp:taxon-name></italic> from northern Thailand</article-title><source>MycoKeys</source><day>21</day><month>08</month><year>2023</year><volume>99</volume><fpage>109</fpage><lpage>130</lpage><pub-id pub-id-type="doi">10.3897/mycokeys.99.105317</pub-id></mixed-citation></tp:treatment-meta><tp:nomenclature><label>﻿</label><tp:taxon-name>
              <object-id xmlns:xlink="http://www.w3.org/1999/xlink" content-type="arpha" xlink:type="simple">B27429FD-2A21-5A2C-A8CE-62C1441E7BA5</object-id>
              <tp:taxon-name-part taxon-name-part-type="genus" reg="Hohenbuehelia">Hohenbuehelia</tp:taxon-name-part>
              <tp:taxon-name-part taxon-name-part-type="species" reg="lageniformis">lageniformis</tp:taxon-name-part>
              <object-id xmlns:xlink="http://www.w3.org/1999/xlink" content-type="mycobank" xlink:type="simple">MycoBank No: 843985</object-id>
              <object-id xmlns:xlink="http://www.w3.org/1999/xlink" xlink:type="simple">Facesoffungi Number: FoF10709</object-id>
            </tp:taxon-name><tp:taxon-authority>Phonemany &amp; Raspé</tp:taxon-authority><tp:taxon-status xmlns:xlink="http://www.w3.org/1999/xlink" xlink:type="simple">sp. nov.</tp:taxon-status><xref ref-type="fig" rid="F4">Figs 4</xref><xref ref-type="fig" rid="F5">, 5</xref></tp:nomenclature><tp:treatment-sec sec-type="diagnosis" id="SECID0EWOAI"><title>Diagnosis.</title><p>This species is distinguished from other <italic><tp:taxon-name><tp:taxon-name-part taxon-name-part-type="genus" reg="Hohenbuehelia">Hohenbuehelia</tp:taxon-name-part></tp:taxon-name></italic> species by having velutinous pileus with whitish hairs near the point of attachment, and at the margin, elsewhere pale greyish-yellow, and with only sparse white hairs, pale brown to light brown and mucilaginous context, subglobose to ellipsoid basidiospores, lageniform cheilocystidia, an ixotrichoderm pileipellis, and the absence of pileoleptocystidia.</p><fig id="F4" position="float" orientation="portrait"><object-id xmlns:xlink="http://www.w3.org/1999/xlink" content-type="doi" xlink:type="simple">10.3897/mycokeys.99.105317.figure4</object-id><object-id xmlns:xlink="http://www.w3.org/1999/xlink" content-type="arpha" xlink:type="simple">5440E6C5-DF3C-5948-91E7-5A5741F93108</object-id><label>Figure 4.</label><caption><p>Basidiomata of <italic><tp:taxon-name><tp:taxon-name-part taxon-name-part-type="genus" reg="Hohenbuehelia">Hohenbuehelia</tp:taxon-name-part><tp:taxon-name-part taxon-name-part-type="species" reg="lageniformis">lageniformis</tp:taxon-name-part></tp:taxon-name></italic> on the substrate and detailed photographs in the lab <bold>a–c</bold> MFLU22-0010 <bold>d</bold> MFLU22-0012 <bold>e, f</bold> MFLU22-0014. Scale bars: 1 cm (<bold>a–e</bold>); 2 cm (<bold>f</bold>).</p></caption><graphic xmlns:xlink="http://www.w3.org/1999/xlink" xlink:href="mycokeys-99-109-g004.jpg" position="float" orientation="portrait" xlink:type="simple" id="oo_894978.jpg"><uri content-type="original_file" xlink:type="simple">https://binary.pensoft.net/fig/894978</uri></graphic></fig></tp:treatment-sec><tp:treatment-sec sec-type="Holotype" id="SECID0EFQAI"><title>Holotype.</title><p>Thailand, Chiang Mai Province, Mae On District, Huai Kaew Subdistrict, Pok Village, 29 June 2019, Monthien Phonemany (MFLU22-0010).</p><fig id="F5" position="float" orientation="portrait"><object-id xmlns:xlink="http://www.w3.org/1999/xlink" content-type="doi" xlink:type="simple">10.3897/mycokeys.99.105317.figure5</object-id><object-id xmlns:xlink="http://www.w3.org/1999/xlink" content-type="arpha" xlink:type="simple">472CCF5A-3956-5FB8-9AC7-36126E47F3D5</object-id><label>Figure 5.</label><caption><p>Micromorphology of <italic><tp:taxon-name><tp:taxon-name-part taxon-name-part-type="genus" reg="Hohenbuehelia">Hohenbuehelia</tp:taxon-name-part><tp:taxon-name-part taxon-name-part-type="species" reg="lageniformis">lageniformis</tp:taxon-name-part></tp:taxon-name></italic> (MFLU22-0010, MFLU22-0012, MFLU22-00104) <bold>a</bold> basidiospores <bold>b</bold> basidia <bold>c</bold> pleurocystidia <bold>d</bold> cheilocystidia <bold>e</bold> pileipellis. Scale bars: 5 µm (<bold>a</bold>); 20 µm (<bold>b, c</bold>); 10 µm (<bold>d</bold>); 50 µm (<bold>e</bold>).</p></caption><graphic xmlns:xlink="http://www.w3.org/1999/xlink" xlink:href="mycokeys-99-109-g005.jpg" position="float" orientation="portrait" xlink:type="simple" id="oo_894979.jpg"><uri content-type="original_file" xlink:type="simple">https://binary.pensoft.net/fig/894979</uri></graphic></fig></tp:treatment-sec><tp:treatment-sec sec-type="etymology" id="SECID0EURAI"><title>Etymology.</title><p>"<italic>lageniformis</italic>" refers to the lageniform shape of cheilocystidia.</p></tp:treatment-sec><tp:treatment-sec sec-type="description" id="SECID0E3RAI"><title>Description.</title><p><bold><italic>Pileus</italic></bold> 25–30 × 15–25 mm, spathuliform when young, rounded flabelliform to sub-rounded flabelliform when mature, light yellow (4A4), pale orange to orange white (5A2–5A3), greyish-orange (5B4) becoming darker with age, sometimes sessile or with laterally attached stipe; surface moist, shiny, velutinous with whitish (1A1) hairs near the point of attachment, elsewhere light yellow to pale greyish-yellow (4A4–4B4); margin discolorous from pileus, velutinous with whitish hairs as observed under the lens, incurved even when mature, entire or sometimes undulate when old. <bold><italic>Lamellae</italic></bold> 1–2 mm wide, decurrent, white to pale orange (5A1–5A2) becoming slightly dark in age, close to moderately crowded, in 2–3 tiers. <bold><italic>Stipe</italic></bold> absent or sometimes with pseudostipe 0.5–1 mm long when young and disappearing when mature. <bold><italic>Context</italic></bold> consisting of two layers: 1) non-gelatinous layer, 1 mm thick, fleshy, white (1A1); 2) gelatinous layer, 1–2 mm thick, soft, sticky, brownish-orange to light brown (5C5–5D5). <bold><italic>Odour</italic></bold> mild. <bold><italic>Taste</italic></bold> none. <bold><italic>Spore print</italic></bold> white.</p><p><bold><italic>Basidiospores</italic></bold> [150/3/3] (6.9–)7–8.8–10(–10.5) × (5.5–)6–7.0–8(–8.3) µm, <italic>Q</italic> = (0.99–)1.11–1.26–1.49(–1.53) subglobose to ellipsoid in front view, ellipsoid to phaseoliform in side view, smooth, thin-walled, inamyloid. <bold><italic>Basidia</italic></bold> (24.3–)24–31.9–53(–58.2) × (5.4–)5.5–9.4–14(–14.6) µm, clavate, with (2)–4 sterigmata, 4–8 µm long, hyaline, smooth, thin-walled. <bold><italic>Cheilocystidia</italic></bold> (17.6–)18–21.9–26.5(–26.9) × (3.2–)3–5.0–9(–8.9) µm, lageniform with an inflated base with a thin, rostrate apex, hyaline, thin-walled. <bold><italic>Pleurocystidia</italic></bold> (31–)31–50.3–70(–71) × (9.7–)10–15.3–20(–20.3) µm, metuloidal, setiform, narrowly fusiform to fusiform, encrusted with crystals, brownish or yellowish in water, colourless, but still encrusted with crystals in <abbrev xmlns:xlink="http://www.w3.org/1999/xlink" xlink:title="potassium hydroxide" id="ABBRID0ELTAI" xlink:type="simple">KOH</abbrev>. <bold><italic>Hymenophoral trama</italic></bold> subregular, hyphae 2–4 µm wide. <bold><italic>Pileipellis</italic></bold> an intricate trichoderm with cylindrical terminal elements 41–122 × 2–5 µm. <bold><italic>Pileoleptocystidia</italic></bold> absent. <bold><italic>Pileus trama</italic></bold> consisting of two layers: 1) upper layer gelatinous, composed horizontally arranged, smooth, colourless, encrusted hyphae, 1–4 µm wide; 2) non-gelatinous layer, composed interwoven, smooth with hyaline hyphae, 2–5 µm wide. <bold><italic>Clamp connections</italic></bold> present in pileipellis, pileus trama and hymenophoral trama.</p></tp:treatment-sec><tp:treatment-sec sec-type="habitat" id="SECID0E5TAI"><title>Habitat and distribution.</title><p>Solitary, gregarious to imbricate, on decaying branches in a tropical forests in northern Thailand.</p></tp:treatment-sec><tp:treatment-sec sec-type="material" id="SECID0EDUAI"><title>Additional specimens examined.</title><p>Thailand. Chiang Rai Province, Muang Chiang Rai District, Mae Yao Subdistrict, Huai Mae Sai Village, 10 July 2019, Monthien Phonemany (MFLU22-0011); ibid., 10 July 2019, Monthien Phonemany (MFLU22-0012); ibid., 10 July 2019, Monthien Phonemany (MFLU22-0013); Pa Daed District, Pa Ngae Village, 7 September 2019, Monthien Phonemany (MFLU22-0014).</p></tp:treatment-sec><tp:treatment-sec sec-type="notes" id="SECID0EIUAI"><title>Notes.</title><p><italic><tp:taxon-name><tp:taxon-name-part taxon-name-part-type="genus" reg="Hohenbuehelia">Hohenbuehelia</tp:taxon-name-part><tp:taxon-name-part taxon-name-part-type="species" reg="lageniformis">lageniformis</tp:taxon-name-part></tp:taxon-name></italic> is characterised by velutinous pileus with whitish hairs near the point of attachment and at the margin, elsewhere pale greyish-yellow and with only sparse white hairs, subglobose to ellipsoid basidiospores, and the absence of pileoleptocystidia. <italic><tp:taxon-name><tp:taxon-name-part taxon-name-part-type="genus" reg="Hohenbuehelia">Hohenbuehelia</tp:taxon-name-part><tp:taxon-name-part taxon-name-part-type="species" reg="angustata">angustata</tp:taxon-name-part></tp:taxon-name></italic>, <italic><tp:taxon-name><tp:taxon-name-part taxon-name-part-type="genus" reg="Hohenbuehelia">H.</tp:taxon-name-part><tp:taxon-name-part taxon-name-part-type="species" reg="bonii">bonii</tp:taxon-name-part></tp:taxon-name></italic>, <italic><tp:taxon-name><tp:taxon-name-part taxon-name-part-type="genus" reg="Hohenbuehelia">H.</tp:taxon-name-part><tp:taxon-name-part taxon-name-part-type="species" reg="carlothornii">carlothornii</tp:taxon-name-part></tp:taxon-name></italic>, <italic><tp:taxon-name><tp:taxon-name-part taxon-name-part-type="genus" reg="Hohenbuehelia">H.</tp:taxon-name-part><tp:taxon-name-part taxon-name-part-type="species" reg="concentrica">concentrica</tp:taxon-name-part></tp:taxon-name></italic>, <italic><tp:taxon-name><tp:taxon-name-part taxon-name-part-type="genus" reg="Hohenbuehelia">H.</tp:taxon-name-part><tp:taxon-name-part taxon-name-part-type="species" reg="flabelliformis">flabelliformis</tp:taxon-name-part></tp:taxon-name></italic>, <italic><tp:taxon-name><tp:taxon-name-part taxon-name-part-type="genus" reg="Hohenbuehelia">H.</tp:taxon-name-part><tp:taxon-name-part taxon-name-part-type="species" reg="horrida">horrida</tp:taxon-name-part></tp:taxon-name></italic>, <italic><tp:taxon-name><tp:taxon-name-part taxon-name-part-type="genus" reg="Hohenbuehelia">H.</tp:taxon-name-part><tp:taxon-name-part taxon-name-part-type="species" reg="luteola">luteola</tp:taxon-name-part></tp:taxon-name></italic>, <italic><tp:taxon-name><tp:taxon-name-part taxon-name-part-type="genus" reg="Hohenbuehelia">H.</tp:taxon-name-part><tp:taxon-name-part taxon-name-part-type="species" reg="mellea">mellea</tp:taxon-name-part></tp:taxon-name></italic> Corner, and <italic><tp:taxon-name><tp:taxon-name-part taxon-name-part-type="genus" reg="Hohenbuehelia">H.</tp:taxon-name-part><tp:taxon-name-part taxon-name-part-type="species" reg="odorata">odorata</tp:taxon-name-part></tp:taxon-name></italic> have similar pileus colour, for example, pale orange to orange white, light yellow, yellowish-white, yellow-brown, honey-yellow or ochraceous brownish. However, those species have significant morphological differences. <italic><tp:taxon-name><tp:taxon-name-part taxon-name-part-type="genus" reg="Hohenbuehelia">Hohenbuehelia</tp:taxon-name-part><tp:taxon-name-part taxon-name-part-type="species" reg="angustata">angustata</tp:taxon-name-part></tp:taxon-name></italic> differs from <italic><tp:taxon-name><tp:taxon-name-part taxon-name-part-type="genus" reg="Hohenbuehelia">H.</tp:taxon-name-part><tp:taxon-name-part taxon-name-part-type="species" reg="lageniformis">lageniformis</tp:taxon-name-part></tp:taxon-name></italic> by having a smooth pileus surface, serrate margin, smaller basidiospores (3.5–5 × 2.5–3.5 µm), cutis pileipellis (<xref ref-type="bibr" rid="B43">Silva-Filho and Cortez 2017</xref>). <italic><tp:taxon-name><tp:taxon-name-part taxon-name-part-type="genus" reg="Hohenbuehelia">Hohenbuehelia</tp:taxon-name-part><tp:taxon-name-part taxon-name-part-type="species" reg="bonii">bonii</tp:taxon-name-part></tp:taxon-name></italic> differs by having a smooth pileus surface and larger pleurocystidia (56–103 × 11–19 µm) (<xref ref-type="bibr" rid="B1">Ainsworth et al. 2016</xref>). <italic><tp:taxon-name><tp:taxon-name-part taxon-name-part-type="genus" reg="Hohenbuehelia">Hohenbuehelia</tp:taxon-name-part><tp:taxon-name-part taxon-name-part-type="species" reg="carlothornii">carlothornii</tp:taxon-name-part></tp:taxon-name></italic> differs by having finely white-tomentose pileus, smaller basidiospores (7–8.2 × 3.1–3.7 µm), smaller basidia (19–24 × 5.2–6.8 µm), smaller cheilocystidia (13–17 × 4.9–9.4 µm), and larger pleurocystidia (55–63 × 14–18 µm) (<xref ref-type="bibr" rid="B13">Consiglio et al. 2018b</xref>). <italic><tp:taxon-name><tp:taxon-name-part taxon-name-part-type="genus" reg="Hohenbuehelia">Hohenbuehelia</tp:taxon-name-part><tp:taxon-name-part taxon-name-part-type="species" reg="concentrica">concentrica</tp:taxon-name-part></tp:taxon-name></italic> has larger basidiomata (80 mm wide), ovoid basidiospores (8–8.5 × 6–6.7 µm), and no cheilocystidia (<xref ref-type="bibr" rid="B14">Corner 1994</xref>). <italic><tp:taxon-name><tp:taxon-name-part taxon-name-part-type="genus" reg="Hohenbuehelia">Hohenbuehelia</tp:taxon-name-part><tp:taxon-name-part taxon-name-part-type="species" reg="horrida">horrida</tp:taxon-name-part></tp:taxon-name></italic> has pale grey to greyish-brown lamellae, larger basidiomata (70 mm wide), smaller basidiospores (5–6 × 3–4 µm), smaller basidia (18–25 × 3–4 µm), and larger pleurocystidia (140 × 12.5 µm) (<xref ref-type="bibr" rid="B14">Corner 1994</xref>). <italic><tp:taxon-name><tp:taxon-name-part taxon-name-part-type="genus" reg="Hohenbuehelia">Hohenbuehelia</tp:taxon-name-part><tp:taxon-name-part taxon-name-part-type="species" reg="luteola">luteola</tp:taxon-name-part></tp:taxon-name></italic> differs by smaller basidiospores (8–9 × 4.5–5 μm), and smaller pleurocystidia (45–50 ×15–20 µm) (<xref ref-type="bibr" rid="B46">Stevenson 1964</xref>). <italic><tp:taxon-name><tp:taxon-name-part taxon-name-part-type="genus" reg="Hohenbuehelia">Hohenbuehelia</tp:taxon-name-part><tp:taxon-name-part taxon-name-part-type="species" reg="mellea">mellea</tp:taxon-name-part></tp:taxon-name></italic> has smaller basidiospores (5–6.5 × 2–3.5 µm), larger cheilocystidia (30–50 × 8–18 µm), and larger pleurocystidia (50–160 × 12–20 µm) (<xref ref-type="bibr" rid="B14">Corner 1994</xref>). <italic><tp:taxon-name><tp:taxon-name-part taxon-name-part-type="genus" reg="Hohenbuehelia">Hohenbuehelia</tp:taxon-name-part><tp:taxon-name-part taxon-name-part-type="species" reg="flabelliformis">flabelliformis</tp:taxon-name-part></tp:taxon-name></italic> has thinner gelatinous layer (0.5 mm), smaller basidiospores (6–8 × 4–5 µm), smaller pleurocystidia (34–54 × 8.5–14 µm), and no cheilocystidia. <italic><tp:taxon-name><tp:taxon-name-part taxon-name-part-type="genus" reg="Hohenbuehelia">Hohenbuehelia</tp:taxon-name-part><tp:taxon-name-part taxon-name-part-type="species" reg="odorata">odorata</tp:taxon-name-part></tp:taxon-name></italic> differs by having smaller basidiospores (5.2–7.6 × 4.8–6.4 µm), smaller cheilocystidia (15–23.5 × 3–7 µm), smaller pleurocystidia (28.5–49 × 10–14.5 µm), and presence of cylindrical to flexuous pileoleptocystidia (<xref ref-type="bibr" rid="B2">Bijeesh et al. 2019</xref>).</p><p>In the phylogenic tree, the most closely-related species to <italic><tp:taxon-name><tp:taxon-name-part taxon-name-part-type="genus" reg="Hohenbuehelia">H.</tp:taxon-name-part><tp:taxon-name-part taxon-name-part-type="species" reg="lageniformis">lageniformis</tp:taxon-name-part></tp:taxon-name></italic> was <italic><tp:taxon-name><tp:taxon-name-part taxon-name-part-type="genus" reg="Hohenbuehelia">H.</tp:taxon-name-part><tp:taxon-name-part taxon-name-part-type="species" reg="odorata">odorata</tp:taxon-name-part></tp:taxon-name></italic> (voucher TBGT17443). However, the genetic distance between the ITS sequence of <italic><tp:taxon-name><tp:taxon-name-part taxon-name-part-type="genus" reg="Hohenbuehelia">H.</tp:taxon-name-part><tp:taxon-name-part taxon-name-part-type="species" reg="lageniformis">lageniformis</tp:taxon-name-part></tp:taxon-name></italic> and <italic><tp:taxon-name><tp:taxon-name-part taxon-name-part-type="genus" reg="Hohenbuehelia">H.</tp:taxon-name-part><tp:taxon-name-part taxon-name-part-type="species" reg="odorata">odorata</tp:taxon-name-part></tp:taxon-name></italic> was 4.62% (27/584), which supports the distinction of the two species. Moreover, these two species also show morphological differences (see above).</p></tp:treatment-sec><ref-list><ref id="B43"><mixed-citation xmlns:xlink="http://www.w3.org/1999/xlink" xlink:type="simple"><person-group><name name-style="western"><surname>Silva-Filho</surname><given-names>AGS</given-names></name><name name-style="western"><surname>Cortez</surname><given-names>VG</given-names></name></person-group> (<year>2017</year>) <article-title><italic><tp:taxon-name><tp:taxon-name-part taxon-name-part-type="genus">Hohenbuehelia</tp:taxon-name-part></tp:taxon-name></italic> (<tp:taxon-name><tp:taxon-name-part taxon-name-part-type="family">Pleurotaceae</tp:taxon-name-part></tp:taxon-name>) in western Paraná, Brazil.</article-title><source>Acta Biológica Paranaense</source><volume>46</volume>: <fpage>23</fpage>–<lpage>38</lpage>. <ext-link xlink:href="10.5380/abpr.v46i0.54587" ext-link-type="doi" xlink:type="simple">https://doi.org/10.5380/abpr.v46i0.54587</ext-link></mixed-citation></ref><ref id="B1"><mixed-citation xmlns:xlink="http://www.w3.org/1999/xlink" xlink:type="simple"><person-group><name name-style="western"><surname>Ainsworth</surname><given-names>AM</given-names></name><name name-style="western"><surname>Suz</surname><given-names>LM</given-names></name><name name-style="western"><surname>Dentinger</surname><given-names>BTM</given-names></name></person-group> (<year>2016</year>) <article-title><italic><tp:taxon-name><tp:taxon-name-part taxon-name-part-type="genus">Hohenbuehelia</tp:taxon-name-part><tp:taxon-name-part taxon-name-part-type="species">bonii</tp:taxon-name-part></tp:taxon-name></italic> sp. nov. and <italic><tp:taxon-name><tp:taxon-name-part taxon-name-part-type="genus">H.</tp:taxon-name-part><tp:taxon-name-part taxon-name-part-type="species">culmicola</tp:taxon-name-part></tp:taxon-name></italic>: Two pearls within the Marram Oyster.</article-title><source>Field Mycology: a Magazine for the Study and Identification of Wild <tp:taxon-name><tp:taxon-name-part taxon-name-part-type="kingdom">Fungi</tp:taxon-name-part></tp:taxon-name></source><volume>17</volume>(<issue>3</issue>): <fpage>78</fpage>–<lpage>86</lpage>. <ext-link xlink:href="10.1016/j.fldmyc.2016.07.004" ext-link-type="doi" xlink:type="simple">https://doi.org/10.1016/j.fldmyc.2016.07.004</ext-link></mixed-citation></ref><ref id="B13"><mixed-citation xmlns:xlink="http://www.w3.org/1999/xlink" xlink:type="simple"><person-group><name name-style="western"><surname>Consiglio</surname><given-names>G</given-names></name><name name-style="western"><surname>Setti</surname><given-names>L</given-names></name><name name-style="western"><surname>Thorn</surname><given-names>RG</given-names></name></person-group> (<year>2018b</year>) <article-title>New species of <italic><tp:taxon-name><tp:taxon-name-part taxon-name-part-type="genus">Hohenbuehelia</tp:taxon-name-part></tp:taxon-name></italic>, with comments on the <italic><tp:taxon-name><tp:taxon-name-part taxon-name-part-type="genus">Hohenbuehelia</tp:taxon-name-part><tp:taxon-name-part taxon-name-part-type="species">atrocoerulea</tp:taxon-name-part></tp:taxon-name></italic> – <italic><tp:taxon-name><tp:taxon-name-part taxon-name-part-type="genus">Nematoctonus</tp:taxon-name-part><tp:taxon-name-part taxon-name-part-type="species">robustus</tp:taxon-name-part></tp:taxon-name></italic> species complex.</article-title><source>Persoonia</source><volume>41</volume>(<issue>1</issue>): <fpage>202</fpage>–<lpage>212</lpage>. <ext-link xlink:href="10.3767/persoonia.2018.41.10" ext-link-type="doi" xlink:type="simple">https://doi.org/10.3767/persoonia.2018.41.10</ext-link></mixed-citation></ref><ref id="B14"><mixed-citation xmlns:xlink="http://www.w3.org/1999/xlink" xlink:type="simple"><person-group><name name-style="western"><surname>Corner</surname><given-names>EJH</given-names></name></person-group> (<year>1994</year>) <article-title>On the Agaric genera <italic><tp:taxon-name><tp:taxon-name-part taxon-name-part-type="genus">Hohenbuehelia</tp:taxon-name-part></tp:taxon-name></italic> and <italic><tp:taxon-name><tp:taxon-name-part taxon-name-part-type="genus">Oudemansiella</tp:taxon-name-part></tp:taxon-name></italic> Part I: <italic><tp:taxon-name><tp:taxon-name-part taxon-name-part-type="genus">Hohenbuehelia</tp:taxon-name-part></tp:taxon-name></italic>.</article-title><source>Gardens’ Bulletin (Singapore)</source><volume>46</volume>: <fpage>1</fpage>–<lpage>47</lpage>.</mixed-citation></ref><ref id="B46"><mixed-citation xmlns:xlink="http://www.w3.org/1999/xlink" xlink:type="simple"><person-group><name name-style="western"><surname>Stevenson</surname><given-names>G</given-names></name></person-group> (<year>1964</year>) <article-title>The <tp:taxon-name><tp:taxon-name-part taxon-name-part-type="order">Agaricales</tp:taxon-name-part></tp:taxon-name> of New Zealand: V.</article-title><source>Kew Bulletin</source><volume>19</volume>(<issue>1</issue>): <fpage>1</fpage>–<lpage>59</lpage>. <ext-link xlink:href="10.2307/4108283" ext-link-type="doi" xlink:type="simple">https://doi.org/10.2307/4108283</ext-link></mixed-citation></ref><ref id="B2"><mixed-citation xmlns:xlink="http://www.w3.org/1999/xlink" xlink:type="simple"><person-group><name name-style="western"><surname>Bijeesh</surname><given-names>C</given-names></name><name name-style="western"><surname>Manoj Kumar</surname><given-names>A</given-names></name><name name-style="western"><surname>Pradeep</surname><given-names>CK</given-names></name><name name-style="western"><surname>Vrinda</surname><given-names>KB</given-names></name></person-group> (<year>2019</year>) <article-title>A new species of <italic><tp:taxon-name><tp:taxon-name-part taxon-name-part-type="genus">Hohenbuehelia</tp:taxon-name-part></tp:taxon-name></italic> (<tp:taxon-name><tp:taxon-name-part taxon-name-part-type="family">Pleurotaceae</tp:taxon-name-part></tp:taxon-name>) from India.</article-title><source>Phytotaxa</source><volume>420</volume>: <fpage>056</fpage>–<lpage>064</lpage>. <ext-link xlink:href="10.11646/phytotaxa.420.1.3" ext-link-type="doi" xlink:type="simple">https://doi.org/10.11646/phytotaxa.420.1.3</ext-link></mixed-citation></ref></ref-list></tp:taxon-treatment>
