# Supplementary material for: ﻿Additions to Hohenbuehelia (Basidiomycota, Pleurotaceae): two new species and notes on H.tristis from northern Thailand
Source: MycoKeys. 2023 Aug 21;99:109–30. doi: 10.3897/mycokeys.99.105317 (PMC10463566; doi:10.3897/mycokeys.99.105317)
Supplement: XML Treatment for Hohenbuehelia tristis [file mycokeys.99.105317-treatment3.xml]

<!DOCTYPE tp:taxon-treatment
  PUBLIC "-//TaxonX//DTD Taxonomic Treatment Publishing DTD v0 20100105//EN" "tax-treatment-NSO.dtd">
<tp:taxon-treatment xmlns:tp="http://www.plazi.org/taxpub"><tp:treatment-meta><kwd-group><label>Taxon classification</label><kwd>
                <named-content content-type="kingdom">Fungi</named-content>
              </kwd><kwd>
                <named-content content-type="order">Agaricales</named-content>
              </kwd><kwd>
                <named-content content-type="family">Pleurotaceae</named-content>
              </kwd></kwd-group><mixed-citation publication-type="journal"><person-group><name><surname>Phonemany</surname><given-names>Monthien</given-names></name><name><surname>Vadthanarat</surname><given-names>Santhiti</given-names></name><name><surname>Raghoonundon</surname><given-names>Bhavesh</given-names></name><name><surname>Thongklang</surname><given-names>Naritsada</given-names></name><name><surname>Raspé</surname><given-names>Olivier</given-names></name></person-group><article-title>﻿Additions to <italic><tp:taxon-name><tp:taxon-name-part taxon-name-part-type="genus" reg="Hohenbuehelia">Hohenbuehelia</tp:taxon-name-part></tp:taxon-name></italic> (<tp:taxon-name><tp:taxon-name-part taxon-name-part-type="phylum">Basidiomycota</tp:taxon-name-part></tp:taxon-name>, <tp:taxon-name><tp:taxon-name-part taxon-name-part-type="family">Pleurotaceae</tp:taxon-name-part></tp:taxon-name>): two new species and notes on <italic><tp:taxon-name><tp:taxon-name-part taxon-name-part-type="genus" reg="Hohenbuehelia">H.</tp:taxon-name-part><tp:taxon-name-part taxon-name-part-type="species" reg="tristis">tristis</tp:taxon-name-part></tp:taxon-name></italic> from northern Thailand</article-title><source>MycoKeys</source><day>21</day><month>08</month><year>2023</year><volume>99</volume><fpage>109</fpage><lpage>130</lpage><pub-id pub-id-type="doi">10.3897/mycokeys.99.105317</pub-id></mixed-citation></tp:treatment-meta><tp:nomenclature><label>﻿</label><tp:taxon-name>
              <object-id xmlns:xlink="http://www.w3.org/1999/xlink" content-type="arpha" xlink:type="simple">73D7AFED-3038-5FD2-AE0E-17EF3A25B5CB</object-id>
              <tp:taxon-name-part taxon-name-part-type="genus" reg="Hohenbuehelia">Hohenbuehelia</tp:taxon-name-part>
              <tp:taxon-name-part taxon-name-part-type="species" reg="tristis">tristis</tp:taxon-name-part>
              <object-id xmlns:xlink="http://www.w3.org/1999/xlink" content-type="mycobank" xlink:type="simple">MycoBank No: 332010</object-id>
            </tp:taxon-name><tp:taxon-authority>G. Stev.</tp:taxon-authority><xref ref-type="fig" rid="F6">Figs 6</xref><xref ref-type="fig" rid="F7">, 7</xref></tp:nomenclature><tp:treatment-sec sec-type="remarks" id="SECID0EJ6AI"><title>Remarks.</title><p>The following description is based solely on the Thai materials we collected and examined.</p></tp:treatment-sec><tp:treatment-sec sec-type="description" id="SECID0EO6AI"><title>Description.</title><p><bold><italic>Pileus</italic></bold> 15–20 × 20–30 mm, spathuliform to reniform, dimidiate to orbicular, greyish-white (1B1) to yellowish-white (1B2) when young, becoming white (1A1) in age, glutinous, very faintly translucent, shiny when mature; upper surface minutely pubescent with greyish hairs (5A1–5B1) near the point of attachment and more sparsely so towards the margin as observed with a lens, with hairs disappearing in age; margin incurved becoming upturned in age. <bold><italic>Lamellae</italic></bold> radiating from point of attachment, 1 mm broad, very crowded, white (1A1) to pale yellow (1A3); lamellulae in 1–4 tiers. <bold><italic>Stipe</italic></bold> absent or pseudostipe sometimes present, laterally or dorsally attached, 1 mm long when young, then disappearing when old. <bold><italic>Context</italic></bold> consisting of two layers: 1) leathery layer, 1 mm thick; 2) gelatinous layer, 1–2 mm thick, soft, sticky, colourless. <bold><italic>Odour</italic></bold> and <bold><italic>taste</italic></bold> not observed. <bold><italic>Spore print</italic></bold> white.</p><fig id="F6" position="float" orientation="portrait"><object-id xmlns:xlink="http://www.w3.org/1999/xlink" content-type="doi" xlink:type="simple">10.3897/mycokeys.99.105317.figure6</object-id><object-id xmlns:xlink="http://www.w3.org/1999/xlink" content-type="arpha" xlink:type="simple">6AA8A698-A777-50C6-AE32-2AB6D3231C78</object-id><label>Figure 6.</label><caption><p>Basidiomata of <italic><tp:taxon-name><tp:taxon-name-part taxon-name-part-type="genus" reg="Hohenbuehelia">Hohenbuehelia</tp:taxon-name-part><tp:taxon-name-part taxon-name-part-type="species" reg="tristis">tristis</tp:taxon-name-part></tp:taxon-name></italic> in the field <bold>a–c</bold> MFLU22-0015 <bold>d</bold> MFLU22-0016. Scale bars: 1 cm (<bold>a–d</bold>).</p></caption><graphic xmlns:xlink="http://www.w3.org/1999/xlink" xlink:href="mycokeys-99-109-g006.jpg" position="float" orientation="portrait" xlink:type="simple" id="oo_894980.jpg"><uri content-type="original_file" xlink:type="simple">https://binary.pensoft.net/fig/894980</uri></graphic></fig><p><bold><italic>Basidiospores</italic></bold> [150/3/2] (5.1–)6–6.8–8(–9) × (3.5–)3.5–4.0–5(–5.2), <italic>Q</italic> = (1.21–)1.38–1.70–2.08(–2.26), ellipsoid, sub-ellipsoid to elongate, smooth, thin-walled, inamyloid. <bold><italic>Basidia</italic></bold> (13–)14–21.2–24(–24.2) × (5–)5.5–6.6–7(–7) µm, clavate to subcylindrical, mostly with four sometimes with two sterigmata, 2–4 µm long, hyaline, smooth, thin-walled. <bold><italic>Cheilocystidia</italic></bold> (10.9–)11–13.1–19(–19.8) × (4.2–)4.4–5.5–6.5(–6.5) µm, lecythiform to sublageniform, with subcapitate to capitate apex, hyaline, thin-walled. <bold><italic>Pleurocystidia</italic></bold> (38–)38–61.5–82(–82) × (10.7–)11–15.0–18.5(–18.6) µm, subfusiform, narrowly fusiform to fusiform, brownish, encrusted with crystals when observed in water, but crystals disappearing in <abbrev xmlns:xlink="http://www.w3.org/1999/xlink" xlink:title="potassium hydroxide" id="ABBRID0E2BBI" xlink:type="simple">KOH</abbrev>. <bold><italic>Hymenophoral trama</italic></bold> subregular, hyphae 2–4 µm wide. <bold><italic>Pileipellis</italic></bold> as tufts of ixotrichoderm with cylindrical terminal elements 40–105 × 3–5.5 µm, with light brown intracellular pigments. <bold><italic>Pileoleptocystidia</italic></bold> absent. <bold><italic>Pileus trama</italic></bold> consisting of two layers: 1) upper layer gelatinous, composed of horizontally arranged, smooth, colourless, encrusted hyphae, 1.5–2.5 µm wide; 2) lower layer non-gelatinous, composed of interwoven, smooth and hyaline hyphae, width 2–4 µm. <bold><italic>Clamp connections</italic></bold> present in pileipellis, pileus trama and hymenophoral trama.</p><fig id="F7" position="float" orientation="portrait"><object-id xmlns:xlink="http://www.w3.org/1999/xlink" content-type="doi" xlink:type="simple">10.3897/mycokeys.99.105317.figure7</object-id><object-id xmlns:xlink="http://www.w3.org/1999/xlink" content-type="arpha" xlink:type="simple">D05B4F9E-2691-5CB0-AE21-1650DE73DF9C</object-id><label>Figure 7.</label><caption><p>Micromorphology of <italic><tp:taxon-name><tp:taxon-name-part taxon-name-part-type="genus" reg="Hohenbuehelia">Hohenbuehelia</tp:taxon-name-part><tp:taxon-name-part taxon-name-part-type="species" reg="tristis">tristis</tp:taxon-name-part></tp:taxon-name></italic><bold>a</bold> basidiospores <bold>b</bold> basidia <bold>c</bold> pleurocystidia <bold>d</bold> cheilocystidia <bold>e</bold> pileipellis (MFLU22-0015, MFLU22-0016). Scale bars: 5 µm (<bold>a</bold>), 10 µm (<bold>b, d</bold>), 20 µm (<bold>c</bold>), 50 µm (<bold>e</bold>).</p></caption><graphic xmlns:xlink="http://www.w3.org/1999/xlink" xlink:href="mycokeys-99-109-g007.jpg" position="float" orientation="portrait" xlink:type="simple" id="oo_894981.jpg"><uri content-type="original_file" xlink:type="simple">https://binary.pensoft.net/fig/894981</uri></graphic></fig></tp:treatment-sec><tp:treatment-sec sec-type="habitat" id="SECID0EYDBI"><title>Habitat.</title><p>Solitary, gregarious to imbricate, on dead small branches.</p></tp:treatment-sec><tp:treatment-sec sec-type="material" id="SECID0E4DBI"><title>Specimens examined.</title><p>Thailand. Chiang Rai Province, Muang Chiang Rai District, Nang Lae Nai Village, 31 July 2019, Monthien Phonemany (MFLU22-0015). Chiang Rai Province, Muang Chiang Rai District, Mae Yao subdistrict, Huai Mae Sai Village, 31 July 2019, Monthien Phonemany (MFLU22-0016).</p></tp:treatment-sec><tp:treatment-sec sec-type="notes" id="SECID0ECEBI"><title>Notes.</title><p>Two accessions identified as <italic><tp:taxon-name><tp:taxon-name-part taxon-name-part-type="genus" reg="Hohenbuehelia">H.</tp:taxon-name-part><tp:taxon-name-part taxon-name-part-type="species" reg="grisea">grisea</tp:taxon-name-part></tp:taxon-name></italic>, the culture MFLUCC 12-0451 from Thailand and HFJAU0029 from China (unpublished), had the same ITS sequence than <italic><tp:taxon-name><tp:taxon-name-part taxon-name-part-type="genus" reg="Hohenbuehelia">H.</tp:taxon-name-part><tp:taxon-name-part taxon-name-part-type="species" reg="tristis">tristis</tp:taxon-name-part></tp:taxon-name></italic> (MFLU22-0015 and MFLU22-0016) except for three substitution heteromorphisms in the ITS sequence of MFLU22-0016 (see Table <xref ref-type="table" rid="T2">2</xref>). The two former sequences retrieved from GenBank have no corresponding morphological descriptions available as evidence. Therefore, these might have been wrongly identified, since ITS sequences are identical to sequences obtained from our collections of <italic><tp:taxon-name><tp:taxon-name-part taxon-name-part-type="genus" reg="Hohenbuehelia">H.</tp:taxon-name-part><tp:taxon-name-part taxon-name-part-type="species" reg="tristis">tristis</tp:taxon-name-part></tp:taxon-name></italic> (except for the heteromorphisms detailed in Table <xref ref-type="table" rid="T2">2</xref>). Additional confirmation of the taxonomic identity of our specimens was obtained by comparing the morphology of our specimens with <italic><tp:taxon-name><tp:taxon-name-part taxon-name-part-type="genus" reg="Hohenbuehelia">H.</tp:taxon-name-part><tp:taxon-name-part taxon-name-part-type="species" reg="grisea">grisea</tp:taxon-name-part></tp:taxon-name></italic> which was originally described as <tp:taxon-name><tp:taxon-name-part taxon-name-part-type="genus" reg="Pleurotus">Pleurotus</tp:taxon-name-part><tp:taxon-name-part taxon-name-part-type="species" reg="atrocoeruleus">atrocoeruleus</tp:taxon-name-part><tp:taxon-name-part taxon-name-part-type="infraspecific-rank">var.</tp:taxon-name-part><tp:taxon-name-part taxon-name-part-type="variety" reg="griseus">griseus</tp:taxon-name-part></tp:taxon-name> Peck from New York. The latter is distinguished by a greyish to greyish-brown, sparsely tomentose pileus, the lamellae becoming cream-coloured in age (<xref ref-type="bibr" rid="B35">Peck 1891</xref>). <italic><tp:taxon-name><tp:taxon-name-part taxon-name-part-type="genus" reg="Hohenbuehelia">Hohenbuehelia</tp:taxon-name-part><tp:taxon-name-part taxon-name-part-type="species" reg="tristis">tristis</tp:taxon-name-part></tp:taxon-name></italic> is characterised by reniform basidiomata, minutely pubescent pileus with greyish hairs that disappear when mature, leaving the surface gelatinous, faintly translucent and shiny, ellipsoid to sub-ellipsoid basidiospores, lecythiform to sublageniform cheilocystidia, and an ixotrichoderm pileipellis. <italic><tp:taxon-name><tp:taxon-name-part taxon-name-part-type="genus" reg="Hohenbuehelia">Hohenbuehelia</tp:taxon-name-part><tp:taxon-name-part taxon-name-part-type="species" reg="tristis">tristis</tp:taxon-name-part></tp:taxon-name></italic> described from New Zealand differs from our collections (MFLU2022-0015 and MFLU2022-0016) by having smaller basidiomata (10–20 × 10–15 mm), smaller (mostly narrower) basidiospores (7 × 3 µm), larger and pseudo-amyloid metuloids (80–90 × 15–20 µm), pileipellis as tufts of parallel larger hyphae (3–8 µm in diam.) (<xref ref-type="bibr" rid="B46">Stevenson 1964</xref>). In our phylogenetic analysis (Fig. <xref ref-type="fig" rid="F1">1</xref>), the Thai accessions of <italic><tp:taxon-name><tp:taxon-name-part taxon-name-part-type="genus" reg="Hohenbuehelia">H.</tp:taxon-name-part><tp:taxon-name-part taxon-name-part-type="species" reg="tristis">tristis</tp:taxon-name-part></tp:taxon-name></italic> formed a monophyletic group with the accessions of <italic><tp:taxon-name><tp:taxon-name-part taxon-name-part-type="genus" reg="Hohenbuehelia">H.</tp:taxon-name-part><tp:taxon-name-part taxon-name-part-type="species" reg="tristis">tristis</tp:taxon-name-part></tp:taxon-name></italic> from New Zealand. The morphological differences we observed between the Thai and New Zealand accessions suggested that they might not be conspecific. Additionally, the single synapomorphic position we observed in the LSU sequence (position 685 in the alignment; see Table <xref ref-type="table" rid="T3">3</xref>) is not incompatible with two distinct species, since a genetic distance of only one substitution can be observed between other closely-related species (e.g. <italic><tp:taxon-name><tp:taxon-name-part taxon-name-part-type="genus" reg="Hohenbuehelia">H.</tp:taxon-name-part><tp:taxon-name-part taxon-name-part-type="species" reg="tremula">tremula</tp:taxon-name-part></tp:taxon-name></italic> and <italic><tp:taxon-name><tp:taxon-name-part taxon-name-part-type="genus" reg="Hohenbuehelia">H.</tp:taxon-name-part><tp:taxon-name-part taxon-name-part-type="species" reg="longipes">longipes</tp:taxon-name-part></tp:taxon-name></italic>; Table <xref ref-type="table" rid="T4">4</xref>). However, the LSU sequence of the Thai specimen MFLU22-0016 showed two to three heteromorphisms corresponding to the differences between the other Thai specimens and the New Zealand specimens (Table <xref ref-type="table" rid="T3">3</xref>). This suggests either incomplete lineage sorting or that the two lineages can still interbreed. Heteromorphisms were also observed in the ITS sequence of MFLU22-0016, but we could not compare with ITS sequences of materials from New Zealand, which were unavailable. In view of all the heteromorphisms, we decided not to treat the Thai materials as a new species distinct from <italic><tp:taxon-name><tp:taxon-name-part taxon-name-part-type="genus" reg="Hohenbuehelia">H.</tp:taxon-name-part><tp:taxon-name-part taxon-name-part-type="species" reg="tristis">tristis</tp:taxon-name-part></tp:taxon-name></italic>.</p><table-wrap id="T3" position="float" orientation="portrait"><label>Table 3.</label><caption><p>Position of substitutions and substitution heteromorphisms in the LSU sequence of <italic><tp:taxon-name><tp:taxon-name-part taxon-name-part-type="genus" reg="Hohenbuehelia">H.</tp:taxon-name-part><tp:taxon-name-part taxon-name-part-type="species" reg="tristis">tristis</tp:taxon-name-part></tp:taxon-name></italic> MFLU22-0015, MFLU22-0016, and corresponding character states in <italic><tp:taxon-name><tp:taxon-name-part taxon-name-part-type="genus" reg="Hohenbuehelia">H.</tp:taxon-name-part><tp:taxon-name-part taxon-name-part-type="species" reg="tristis">tristis</tp:taxon-name-part></tp:taxon-name></italic> RV95/214 DUKE, RV95/295 DUKE.</p></caption><table id="TID0E2ADI" rules="all"><tbody><tr><th rowspan="2" colspan="1">Specimen name/vouchers</th><th rowspan="2" colspan="1">Accession number</th><th rowspan="1" colspan="4">Position in the alignment</th></tr><tr><th rowspan="1" colspan="1">658</th><th rowspan="1" colspan="1">663</th><th rowspan="1" colspan="1">664</th><th rowspan="1" colspan="1">666</th></tr><tr><td rowspan="1" colspan="1"><italic><tp:taxon-name><tp:taxon-name-part taxon-name-part-type="genus" reg="Hohenbuehelia">H.</tp:taxon-name-part><tp:taxon-name-part taxon-name-part-type="species" reg="tristis">tristis</tp:taxon-name-part></tp:taxon-name></italic> MFLU22-0015</td><td rowspan="1" colspan="1">
                      <ext-link xmlns:xlink="http://www.w3.org/1999/xlink" xlink:href="OP355451" ext-link-type="gen" xlink:type="simple">OP355451</ext-link>
                    </td><td rowspan="1" colspan="1">C</td><td rowspan="1" colspan="1">G</td><td rowspan="1" colspan="1">T</td><td rowspan="1" colspan="1">G</td></tr><tr><td rowspan="1" colspan="1"><italic><tp:taxon-name><tp:taxon-name-part taxon-name-part-type="genus" reg="Hohenbuehelia">H.</tp:taxon-name-part><tp:taxon-name-part taxon-name-part-type="species" reg="tristis">tristis</tp:taxon-name-part></tp:taxon-name></italic> MFLU22-0016</td><td rowspan="1" colspan="1">
                      <ext-link xmlns:xlink="http://www.w3.org/1999/xlink" xlink:href="OP355450" ext-link-type="gen" xlink:type="simple">OP355450</ext-link>
                    </td><td rowspan="1" colspan="1">Y</td><td rowspan="1" colspan="1">G</td><td rowspan="1" colspan="1">Y</td><td rowspan="1" colspan="1">R</td></tr><tr><td rowspan="1" colspan="1"><italic><tp:taxon-name><tp:taxon-name-part taxon-name-part-type="genus" reg="Hohenbuehelia">H.</tp:taxon-name-part><tp:taxon-name-part taxon-name-part-type="species" reg="tristis">tristis</tp:taxon-name-part></tp:taxon-name></italic> RV95/214 DUKE</td><td rowspan="1" colspan="1">
                      <ext-link xmlns:xlink="http://www.w3.org/1999/xlink" xlink:href="AF042601" ext-link-type="gen" xlink:type="simple">AF042601</ext-link>
                    </td><td rowspan="1" colspan="1">T</td><td rowspan="1" colspan="1">A</td><td rowspan="1" colspan="1">T</td><td rowspan="1" colspan="1">A</td></tr><tr><td rowspan="1" colspan="1"><italic><tp:taxon-name><tp:taxon-name-part taxon-name-part-type="genus" reg="Hohenbuehelia">H.</tp:taxon-name-part><tp:taxon-name-part taxon-name-part-type="species" reg="tristis">tristis</tp:taxon-name-part></tp:taxon-name></italic> RV95/295 DUKE</td><td rowspan="1" colspan="1">
                      <ext-link xmlns:xlink="http://www.w3.org/1999/xlink" xlink:href="AF135171" ext-link-type="gen" xlink:type="simple">AF135171</ext-link>
                    </td><td rowspan="1" colspan="1">T</td><td rowspan="1" colspan="1">G</td><td rowspan="1" colspan="1">C</td><td rowspan="1" colspan="1">A</td></tr></tbody></table></table-wrap><table-wrap id="T4" position="float" orientation="portrait"><label>Table 4.</label><caption><p>Genetic distance (number of substitutions, excluding heteromorphisms) between LSU sequences of closely-related <italic><tp:taxon-name><tp:taxon-name-part taxon-name-part-type="genus" reg="Hohenbuehelia">Hohenbuehelia</tp:taxon-name-part></tp:taxon-name></italic> species.</p></caption><table id="TID0EZIDI" rules="all"><tbody><tr><th rowspan="1" colspan="1">Species name/ specimen number</th><th rowspan="1" colspan="1">1</th><th rowspan="1" colspan="1">2</th><th rowspan="1" colspan="1">3</th><th rowspan="1" colspan="1">4</th><th rowspan="1" colspan="1">5</th><th rowspan="1" colspan="1">6</th><th rowspan="1" colspan="1">7</th><th rowspan="1" colspan="1">8</th><th rowspan="1" colspan="1">9</th></tr><tr><td rowspan="1" colspan="1">1. <italic><tp:taxon-name><tp:taxon-name-part taxon-name-part-type="genus" reg="Hohenbuehelia">H.</tp:taxon-name-part><tp:taxon-name-part taxon-name-part-type="species" reg="tristis">tristis</tp:taxon-name-part></tp:taxon-name></italic> MFLU22-0015</td><td rowspan="1" colspan="1"/><td rowspan="1" colspan="1"/><td rowspan="1" colspan="1"/><td rowspan="1" colspan="1"/><td rowspan="1" colspan="1"/><td rowspan="1" colspan="1"/><td rowspan="1" colspan="1"/><td rowspan="1" colspan="1"/><td rowspan="1" colspan="1"/></tr><tr><td rowspan="1" colspan="1">2. <italic><tp:taxon-name><tp:taxon-name-part taxon-name-part-type="genus" reg="Hohenbuehelia">H.</tp:taxon-name-part><tp:taxon-name-part taxon-name-part-type="species" reg="tristis">tristis</tp:taxon-name-part></tp:taxon-name></italic> MFLU22-0016</td><td rowspan="1" colspan="1">0</td><td rowspan="1" colspan="1"/><td rowspan="1" colspan="1"/><td rowspan="1" colspan="1"/><td rowspan="1" colspan="1"/><td rowspan="1" colspan="1"/><td rowspan="1" colspan="1"/><td rowspan="1" colspan="1"/><td rowspan="1" colspan="1"/></tr><tr><td rowspan="1" colspan="1">3. <italic><tp:taxon-name><tp:taxon-name-part taxon-name-part-type="genus" reg="Hohenbuehelia">H.</tp:taxon-name-part><tp:taxon-name-part taxon-name-part-type="species" reg="atrocoerulea">atrocoerulea</tp:taxon-name-part></tp:taxon-name></italic> AMB 18080</td><td rowspan="1" colspan="1">13</td><td rowspan="1" colspan="1">13</td><td rowspan="1" colspan="1"/><td rowspan="1" colspan="1"/><td rowspan="1" colspan="1"/><td rowspan="1" colspan="1"/><td rowspan="1" colspan="1"/><td rowspan="1" colspan="1"/><td rowspan="1" colspan="1"/></tr><tr><td rowspan="1" colspan="1">4. <italic><tp:taxon-name><tp:taxon-name-part taxon-name-part-type="genus" reg="Hohenbuehelia">H.</tp:taxon-name-part><tp:taxon-name-part taxon-name-part-type="species" reg="carlothornii">carlothornii</tp:taxon-name-part></tp:taxon-name></italic> AMB 18106</td><td rowspan="1" colspan="1">3</td><td rowspan="1" colspan="1">3</td><td rowspan="1" colspan="1">14</td><td rowspan="1" colspan="1"/><td rowspan="1" colspan="1"/><td rowspan="1" colspan="1"/><td rowspan="1" colspan="1"/><td rowspan="1" colspan="1"/><td rowspan="1" colspan="1"/></tr><tr><td rowspan="1" colspan="1">5. <italic><tp:taxon-name><tp:taxon-name-part taxon-name-part-type="genus" reg="Hohenbuehelia">H.</tp:taxon-name-part><tp:taxon-name-part taxon-name-part-type="species" reg="reniformis">reniformis</tp:taxon-name-part></tp:taxon-name></italic> HMJAU7091</td><td rowspan="1" colspan="1">11</td><td rowspan="1" colspan="1">11</td><td rowspan="1" colspan="1">2</td><td rowspan="1" colspan="1">12</td><td rowspan="1" colspan="1"/><td rowspan="1" colspan="1"/><td rowspan="1" colspan="1"/><td rowspan="1" colspan="1"/><td rowspan="1" colspan="1"/></tr><tr><td rowspan="1" colspan="1">6. <italic><tp:taxon-name><tp:taxon-name-part taxon-name-part-type="genus" reg="Hohenbuehelia">H.</tp:taxon-name-part><tp:taxon-name-part taxon-name-part-type="species" reg="robusta">robusta</tp:taxon-name-part></tp:taxon-name></italic> CBS 130.68</td><td rowspan="1" colspan="1">3</td><td rowspan="1" colspan="1">3</td><td rowspan="1" colspan="1">14</td><td rowspan="1" colspan="1">0</td><td rowspan="1" colspan="1">12</td><td rowspan="1" colspan="1"/><td rowspan="1" colspan="1"/><td rowspan="1" colspan="1"/><td rowspan="1" colspan="1"/></tr><tr><td rowspan="1" colspan="1">7. <italic><tp:taxon-name><tp:taxon-name-part taxon-name-part-type="genus" reg="Hohenbuehelia">H.</tp:taxon-name-part><tp:taxon-name-part taxon-name-part-type="species" reg="tristis">tristis</tp:taxon-name-part></tp:taxon-name></italic> RV95/214 DUKE</td><td rowspan="1" colspan="1">3</td><td rowspan="1" colspan="1">2</td><td rowspan="1" colspan="1">15</td><td rowspan="1" colspan="1">5</td><td rowspan="1" colspan="1">13</td><td rowspan="1" colspan="1">5</td><td rowspan="1" colspan="1"/><td rowspan="1" colspan="1"/><td rowspan="1" colspan="1"/></tr><tr><td rowspan="1" colspan="1">8. <italic><tp:taxon-name><tp:taxon-name-part taxon-name-part-type="genus" reg="Hohenbuehelia">H.</tp:taxon-name-part><tp:taxon-name-part taxon-name-part-type="species" reg="tristis">tristis</tp:taxon-name-part></tp:taxon-name></italic> RV95/295 DUKE</td><td rowspan="1" colspan="1">3</td><td rowspan="1" colspan="1">1</td><td rowspan="1" colspan="1">14</td><td rowspan="1" colspan="1">4</td><td rowspan="1" colspan="1">12</td><td rowspan="1" colspan="1">4</td><td rowspan="1" colspan="1">2</td><td rowspan="1" colspan="1"/><td rowspan="1" colspan="1"/></tr><tr><td rowspan="1" colspan="1">9. <italic><tp:taxon-name><tp:taxon-name-part taxon-name-part-type="genus" reg="Hohenbuehelia">H.</tp:taxon-name-part><tp:taxon-name-part taxon-name-part-type="species" reg="longipes">longipes</tp:taxon-name-part></tp:taxon-name></italic> LIP 0400317</td><td rowspan="1" colspan="1">24</td><td rowspan="1" colspan="1">24</td><td rowspan="1" colspan="1">15</td><td rowspan="1" colspan="1">23</td><td rowspan="1" colspan="1">13</td><td rowspan="1" colspan="1">23</td><td rowspan="1" colspan="1">24</td><td rowspan="1" colspan="1">23</td><td rowspan="1" colspan="1"/></tr><tr><td rowspan="1" colspan="1">10. <italic><tp:taxon-name><tp:taxon-name-part taxon-name-part-type="genus" reg="Hohenbuehelia">H.</tp:taxon-name-part><tp:taxon-name-part taxon-name-part-type="species" reg="tremula">tremula</tp:taxon-name-part></tp:taxon-name></italic> M 0223665</td><td rowspan="1" colspan="1">25</td><td rowspan="1" colspan="1">25</td><td rowspan="1" colspan="1">16</td><td rowspan="1" colspan="1">24</td><td rowspan="1" colspan="1">14</td><td rowspan="1" colspan="1">24</td><td rowspan="1" colspan="1">25</td><td rowspan="1" colspan="1">24</td><td rowspan="1" colspan="1">1</td></tr></tbody></table></table-wrap></tp:treatment-sec><tp:treatment-sec><!--Section generated to contain objects referenced in tp:taxon-treatment.--><table-wrap id="T2" position="float" orientation="portrait"><label>Table 2.</label><caption><p>Positions of substitution heteromorphisms in the ITS sequence of <italic><tp:taxon-name><tp:taxon-name-part taxon-name-part-type="genus" reg="Hohenbuehelia">H.</tp:taxon-name-part><tp:taxon-name-part taxon-name-part-type="species" reg="tristis">tristis</tp:taxon-name-part></tp:taxon-name></italic> MFLU22-0016 and corresponding character states in other <italic><tp:taxon-name><tp:taxon-name-part taxon-name-part-type="genus" reg="Hohenbuehelia">H.</tp:taxon-name-part><tp:taxon-name-part taxon-name-part-type="species" reg="tristis">tristis</tp:taxon-name-part></tp:taxon-name></italic> ITS sequences.</p></caption><table id="TID0EXVCI" rules="all"><tbody><tr><th rowspan="2" colspan="1">Specimen name/vouchers</th><th rowspan="2" colspan="1">Accession number</th><th rowspan="1" colspan="3">Position in alignment</th></tr><tr><th rowspan="1" colspan="1">147</th><th rowspan="1" colspan="1">552</th><th rowspan="1" colspan="1">588</th></tr><tr><td rowspan="1" colspan="1"><italic><tp:taxon-name><tp:taxon-name-part taxon-name-part-type="genus" reg="Hohenbuehelia">H.</tp:taxon-name-part><tp:taxon-name-part taxon-name-part-type="species" reg="tristis">tristis</tp:taxon-name-part></tp:taxon-name></italic> MFLU22-0015</td><td rowspan="1" colspan="1">
                  <ext-link xmlns:xlink="http://www.w3.org/1999/xlink" xlink:href="OP355451" ext-link-type="gen" xlink:type="simple">OP355451</ext-link>
                </td><td rowspan="1" colspan="1">T</td><td rowspan="1" colspan="1">C</td><td rowspan="1" colspan="1">T</td></tr><tr><td rowspan="1" colspan="1"><italic><tp:taxon-name><tp:taxon-name-part taxon-name-part-type="genus" reg="Hohenbuehelia">H.</tp:taxon-name-part><tp:taxon-name-part taxon-name-part-type="species" reg="tristis">tristis</tp:taxon-name-part></tp:taxon-name></italic> MFLU22-0016</td><td rowspan="1" colspan="1">
                  <ext-link xmlns:xlink="http://www.w3.org/1999/xlink" xlink:href="OP355450" ext-link-type="gen" xlink:type="simple">OP355450</ext-link>
                </td><td rowspan="1" colspan="1">K</td><td rowspan="1" colspan="1">Y</td><td rowspan="1" colspan="1">Y</td></tr><tr><td rowspan="1" colspan="1"><italic><tp:taxon-name><tp:taxon-name-part taxon-name-part-type="genus" reg="Hohenbuehelia">H.</tp:taxon-name-part><tp:taxon-name-part taxon-name-part-type="species" reg="tristis">tristis</tp:taxon-name-part></tp:taxon-name></italic> MFLUCC 12-0451(as <italic><tp:taxon-name><tp:taxon-name-part taxon-name-part-type="genus" reg="Hohenbuehelia">H.</tp:taxon-name-part><tp:taxon-name-part taxon-name-part-type="species" reg="grisea">grisea</tp:taxon-name-part></tp:taxon-name></italic> in GenBank)</td><td rowspan="1" colspan="1">
                  <ext-link xmlns:xlink="http://www.w3.org/1999/xlink" xlink:href="MF150036" ext-link-type="gen" xlink:type="simple">MF150036</ext-link>
                </td><td rowspan="1" colspan="1">T</td><td rowspan="1" colspan="1">C</td><td rowspan="1" colspan="1">T</td></tr><tr><td rowspan="1" colspan="1"><italic><tp:taxon-name><tp:taxon-name-part taxon-name-part-type="genus" reg="Hohenbuehelia">H.</tp:taxon-name-part><tp:taxon-name-part taxon-name-part-type="species" reg="tristis">tristis</tp:taxon-name-part></tp:taxon-name></italic> HFJAU0029(as <italic><tp:taxon-name><tp:taxon-name-part taxon-name-part-type="genus" reg="Hohenbuehelia">H.</tp:taxon-name-part><tp:taxon-name-part taxon-name-part-type="species" reg="grisea">grisea</tp:taxon-name-part></tp:taxon-name></italic> in GenBank)</td><td rowspan="1" colspan="1">
                  <ext-link xmlns:xlink="http://www.w3.org/1999/xlink" xlink:href="MN258645" ext-link-type="gen" xlink:type="simple">MN258645</ext-link>
                </td><td rowspan="1" colspan="1">T</td><td rowspan="1" colspan="1">C</td><td rowspan="1" colspan="1">T</td></tr></tbody></table></table-wrap><fig id="F1" position="float" orientation="portrait"><object-id xmlns:xlink="http://www.w3.org/1999/xlink" content-type="doi" xlink:type="simple">10.3897/mycokeys.99.105317.figure1</object-id><object-id xmlns:xlink="http://www.w3.org/1999/xlink" content-type="arpha" xlink:type="simple">3453C586-EC8A-5487-ADB8-1044714F33CD</object-id><label>Figure 1.</label><caption><p>Phylogeny of selected sequences of <italic><tp:taxon-name><tp:taxon-name-part taxon-name-part-type="genus" reg="Hohenbuehelia">Hohenbuehelia</tp:taxon-name-part></tp:taxon-name></italic> based on a Maximum Likelihood analysis of three nuclear gene regions (nrITS, nrLSU, <italic>tef</italic>1). The Maximum Likelihood bootstrap values (<abbrev xmlns:xlink="http://www.w3.org/1999/xlink" xlink:title="bootstrap" id="ABBRID0E3RBG" xlink:type="simple">BS</abbrev> ≥ 70%) and Bayesian posterior probabilities values (<abbrev xmlns:xlink="http://www.w3.org/1999/xlink" xlink:title="posterior probabilities" id="ABBRID0EASBG" xlink:type="simple">PP</abbrev> ≥ 0.90) are shown on the branches. Newly-sequenced collections are in bold. Five <italic><tp:taxon-name><tp:taxon-name-part taxon-name-part-type="genus" reg="Pleurotus">Pleurotus</tp:taxon-name-part></tp:taxon-name></italic> species were used as outgroup. (T) designates holotypes. The sequence <italic><tp:taxon-name><tp:taxon-name-part taxon-name-part-type="genus" reg="Hohenbuehelia">H.</tp:taxon-name-part><tp:taxon-name-part taxon-name-part-type="species" reg="flabelliformis">flabelliformis</tp:taxon-name-part></tp:taxon-name></italic> voucher number MFLU22-0008 was identical to MFLU22-0009 (ITS only). Sequences of <italic><tp:taxon-name><tp:taxon-name-part taxon-name-part-type="genus" reg="Hohenbuehelia">H.</tp:taxon-name-part><tp:taxon-name-part taxon-name-part-type="species" reg="lageniformis">lageniformis</tp:taxon-name-part></tp:taxon-name></italic> voucher number MFLU22-0010 were identical to MFLU22-0012 (ITS and LSU). Sequences of <italic><tp:taxon-name><tp:taxon-name-part taxon-name-part-type="genus" reg="Hohenbuehelia">H.</tp:taxon-name-part><tp:taxon-name-part taxon-name-part-type="species" reg="tristis">tristis</tp:taxon-name-part></tp:taxon-name></italic> voucher number MFLU22-0016 were identical to MFLU22-0015 (ITS and LSU) and to the two specimens MFLUCC 12-0451 and HFJAU0029, identified as <italic><tp:taxon-name><tp:taxon-name-part taxon-name-part-type="genus" reg="Hohenbuehelia">H.</tp:taxon-name-part><tp:taxon-name-part taxon-name-part-type="species" reg="grisea">grisea</tp:taxon-name-part></tp:taxon-name></italic> (both only ITS) from GenBank, except for three substitution heteromorphisms in the ITS sequence of MFLU22-0016 (see Table <xref ref-type="table" rid="T2">2</xref>).</p></caption><graphic xmlns:xlink="http://www.w3.org/1999/xlink" xlink:href="mycokeys-99-109-g001.jpg" position="float" orientation="portrait" xlink:type="simple" id="oo_894975.jpg"><uri content-type="original_file" xlink:type="simple">https://binary.pensoft.net/fig/894975</uri></graphic></fig></tp:treatment-sec><ref-list><ref id="B35"><mixed-citation xmlns:xlink="http://www.w3.org/1999/xlink" xlink:type="simple"><person-group><name name-style="western"><surname>Peck</surname><given-names>CH</given-names></name></person-group> (<year>1891</year>) <article-title>Annual report of the State Botanist.</article-title><source>Annual Report of the Trustees of the State Museum of Natural History</source><volume>44</volume>: <fpage>117</fpage>–<lpage>187</lpage>.</mixed-citation></ref><ref id="B46"><mixed-citation xmlns:xlink="http://www.w3.org/1999/xlink" xlink:type="simple"><person-group><name name-style="western"><surname>Stevenson</surname><given-names>G</given-names></name></person-group> (<year>1964</year>) <article-title>The <tp:taxon-name><tp:taxon-name-part taxon-name-part-type="order">Agaricales</tp:taxon-name-part></tp:taxon-name> of New Zealand: V.</article-title><source>Kew Bulletin</source><volume>19</volume>(<issue>1</issue>): <fpage>1</fpage>–<lpage>59</lpage>. <ext-link xlink:href="10.2307/4108283" ext-link-type="doi" xlink:type="simple">https://doi.org/10.2307/4108283</ext-link></mixed-citation></ref></ref-list></tp:taxon-treatment>
